# Supplementary material for: Factors Predicting 150 and 200 Microgram Adenosine Requirement during Four Increasing Doses of Intracoronary Adenosine Bolus Fractional Flow Reserve Assessment
Source: Diagnostics (Basel). 2022 Aug 27;12(9):2076. doi: 10.3390/diagnostics12092076 (PMC9498048; doi:10.3390/diagnostics12092076)
Supplement: Supplementary file 1 [file diagnostics-12-02076-s001.zip]

Archive with 1 entries (1 files):
- diagnostics-1827297-supplementary.pdf
